# Supplementary material for: High H2O-Assisted Proton Conduction in One Highly Stable Sr(II)-Organic Framework Constructed by Tetrazole-Based Imidazole Dicarboxylic Acid
Source: Molecules. 2024 Jun 4;29(11):2656. doi: 10.3390/molecules29112656 (PMC11173819; doi:10.3390/molecules29112656)
Supplement: Supplementary file 1 [file molecules-29-02656-s001.zip]

Archive with 1 entries (1 files):
- molecules-3044479-supplementary.pdf
